# Supplementary material for: Conditioned medium from induced pluripotent stem cell-derived mesenchymal stem cells accelerates cutaneous wound healing through enhanced angiogenesis
Source: Stem Cell Res Ther. 2021 May 20;12:295. doi: 10.1186/s13287-021-02366-x (PMC8139053; doi:10.1186/s13287-021-02366-x)
Supplement: Supplementary file 1 — Additional file 1. [file 13287_2021_2366_MOESM1_ESM.zip]

Archive with 2 entries (2 files):
- supplementary Figure V1 without date-paper version V1.pptx
- Supplementary information V2.docx
